# Supplementary material for: Avoiding the misuse of BLUP in behavioural ecology
Source: Behav Ecol. 2017 Mar 2;28(4):948–52. doi: 10.1093/beheco/arx023 (PMC5873244; doi:10.1093/beheco/arx023)
Supplement: syndrome [file arx023_suppl_syndrome.xls]

## Sheet: syndrome
ID	assay_rep	boldness	exploration	fitness	body_size
S_1	1	18.5745	39.7365	39	21.7179
S_1	2	18.3188	39.4075	NA	21.5456
S_1	3	20.3326	40.158	NA	21.3416
S_1	4	19.405	40.2904	NA	20.7776
S_2	1	20.6979	39.4682	56	25.7079
S_2	2	18.5964	40.1193	NA	26.4266
S_2	3	22.2375	41.3469	NA	26.0968
S_2	4	19.8136	41.234	NA	25.7461
S_3	1	20.3501	38.5868	51	29.1519
S_3	2	19.6912	40.9544	NA	28.9814
S_3	3	21.1541	41.2069	NA	29.1015
S_3	4	20.0334	39.8196	NA	29.0322
S_4	1	17.8933	39.4149	31	26.2441
S_4	2	19.514	40.5489	NA	25.5522
S_4	3	18.862	42.1362	NA	25.951
S_4	4	21.965	41.6851	NA	25.3195
S_5	1	19.359	37.3042	39	25.1542
S_5	2	21.8242	38.9038	NA	24.8381
S_5	3	18.4132	36.2623	NA	24.3943
S_5	4	20.5859	39.7551	NA	24.8722
S_6	1	18.0093	40.787	30	16.4566
S_6	2	20.1415	40.4712	NA	17.5762
S_6	3	17.7786	38.6306	NA	16.6605
S_6	4	18.9873	38.7975	NA	16.8105
S_7	1	20.4255	40.8399	47	23.5527
S_7	2	19.587	41.1843	NA	23.2532
S_7	3	21.7337	39.9018	NA	23.8346
S_7	4	18.7231	39.3024	NA	23.6588
S_8	1	18.1344	40.623	21	23.5038
S_8	2	20.2412	39.7361	NA	23.5902
S_8	3	22.3062	42.3327	NA	23.3978
S_8	4	19.0649	38.2998	NA	22.7857
S_9	1	22.5847	41.0164	45	25.4146
S_9	2	19.7797	40.6627	NA	25.0604
S_9	3	20.094	39.3068	NA	25.0353
S_9	4	22.6818	41.8222	NA	26.6601
S_10	1	18.4984	38.9235	27	26.0698
S_10	2	18.6856	39.6789	NA	26.8457
S_10	3	19.578	40.0563	NA	25.9172
S_10	4	20.2166	40.0497	NA	26.4061
S_11	1	22.3204	40.8783	64	22.9988
S_11	2	20.489	39.1085	NA	23.9713
S_11	3	20.2272	40.3719	NA	23.7041
S_11	4	19.052	39.8995	NA	23.9305
S_12	1	20.9162	37.8144	52	32.7614
S_12	2	21.277	40.468	NA	32.4774
S_12	3	22.2734	38.8687	NA	33.0375
S_12	4	20.4108	38.5833	NA	32.9201
S_13	1	20.5387	39.7122	50	23.0771
S_13	2	20.3236	39.4927	NA	23.6782
S_13	3	20.7902	40.2187	NA	24.2548
S_13	4	18.7962	40.5307	NA	23.8086
S_14	1	21.378	40.7691	47	26.4406
S_14	2	21.2709	40.6684	NA	26.0705
S_14	3	20.2464	40.1886	NA	26.0815
S_14	4	19.5713	41.2992	NA	25.4902
S_15	1	19.1361	40.7217	41	22.9172
S_15	2	21.4128	40.9534	NA	22.2952
S_15	3	19.5018	39.5368	NA	23.523
S_15	4	19.469	40.7287	NA	23.0105
S_16	1	18.371	38.5975	39	22.6159
S_16	2	18.2603	40.0278	NA	23.0748
S_16	3	19.5274	40.5584	NA	23.8301
S_16	4	20.0514	39.3244	NA	23.0498
S_17	1	18.4468	39.7206	42	27.2204
S_17	2	20.688	40.5566	NA	26.6534
S_17	3	18.982	39.5617	NA	28.467
S_17	4	18.8037	42.4452	NA	27.5201
S_18	1	18.5084	39.9764	27	25.6497
S_18	2	19.1832	40.4482	NA	25.8911
S_18	3	20.6914	40.1878	NA	25.3811
S_18	4	17.9961	39.5516	NA	25.0694
S_19	1	22.344	41.107	45	25.0833
S_19	2	22.8489	42.7383	NA	25.778
S_19	3	20.1444	42.8042	NA	25.3185
S_19	4	21.5274	41.7606	NA	24.9896
S_20	1	18.8523	41.8753	38	23.1475
S_20	2	17.1208	38.7618	NA	23.0809
S_20	3	17.3757	38.5179	NA	23.8355
S_20	4	19.7905	40.5154	NA	23.6152
S_21	1	21.6086	42.7233	59	28.9338
S_21	2	22.3003	41.299	NA	29.554
S_21	3	21.811	40.6775	NA	28.6157
S_21	4	21.1965	40.5888	NA	28.596
S_22	1	19.8255	39.1494	46	22.8161
S_22	2	20.5496	39.4792	NA	22.6041
S_22	3	21.0938	39.8257	NA	21.8346
S_22	4	19.9121	39.1853	NA	21.8228
S_23	1	18.0149	39.2285	40	24.3581
S_23	2	19.2293	41.3374	NA	24.1526
S_23	3	15.7439	39.3421	NA	24.3807
S_23	4	17.3814	40.3025	NA	24.3219
S_24	1	21.4974	41.5354	45	19.2162
S_24	2	21.6099	42.4086	NA	18.5438
S_24	3	22.9377	40.8084	NA	19.7045
S_24	4	23.3685	42.4714	NA	19.4167
S_25	1	21.862	40.018	37	21.6455
S_25	2	21.0753	39.8229	NA	21.3603
S_25	3	22.0616	39.8916	NA	21.4858
S_25	4	18.1342	37.3412	NA	20.6438
S_26	1	19.8576	39.3373	46	18.6254
S_26	2	18.1407	39.4439	NA	19.4686
S_26	3	20.4195	40.5956	NA	19.2455
S_26	4	19.4599	39.8435	NA	19.1943
S_27	1	19.5026	37.7528	36	20.407
S_27	2	20.5733	40.8339	NA	21.2831
S_27	3	20.1494	39.4876	NA	19.5126
S_27	4	21.2462	40.8863	NA	20.298
S_28	1	20.2277	41.358	38	25.4408
S_28	2	21.9952	42.9278	NA	25.9763
S_28	3	20.9429	41.1652	NA	24.3834
S_28	4	20.7033	41.9742	NA	24.003
S_29	1	21.2588	40.6824	59	25.9407
S_29	2	20.9104	40.6908	NA	26.9986
S_29	3	19.0081	39.9048	NA	26.1231
S_29	4	20.1446	39.9513	NA	26.5308
S_30	1	20.6922	40.9099	50	26.2061
S_30	2	20.515	40.216	NA	26.7554
S_30	3	22.3365	42.4616	NA	26.0819
S_30	4	20.6977	41.2006	NA	26.1456
S_31	1	21.3202	42.6417	42	22.2939
S_31	2	19.0711	38.9492	NA	22.838
S_31	3	19.1161	41.4728	NA	22.8345
S_31	4	19.662	40.6061	NA	22.8586
S_32	1	19.6148	41.8326	40	27.7578
S_32	2	19.7695	40.6884	NA	28.0838
S_32	3	20.6683	41.9017	NA	26.3517
S_32	4	19.6859	40.9738	NA	27.9911
S_33	1	20.5395	38.7239	36	26.9765
S_33	2	19.066	40.5251	NA	26.7235
S_33	3	19.2982	40.5664	NA	27.339
S_33	4	20.0524	39.7044	NA	27.7562
S_34	1	18.5857	39.9426	34	28.5278
S_34	2	20.6715	39.7565	NA	28.9071
S_34	3	18.5542	38.3266	NA	29.1833
S_34	4	19.404	38.8015	NA	29.2626
S_35	1	20.6135	40.499	37	24.6477
S_35	2	18.1454	39.5819	NA	25.9222
S_35	3	19.2173	38.8117	NA	24.8214
S_35	4	18.252	40.7543	NA	25.5497
S_36	1	22.0598	40.1296	66	28.0596
S_36	2	22.0532	42.204	NA	28.2969
S_36	3	21.8315	41.7	NA	28.8406
S_36	4	21.6287	40.0087	NA	28.5885
S_37	1	19.1497	41.8134	33	28.324
S_37	2	20.1869	40.8219	NA	27.1005
S_37	3	20.2587	40.843	NA	27.4459
S_37	4	19.9621	39.798	NA	27.9176
S_38	1	19.9445	40.9054	31	28.9857
S_38	2	20.8407	39.7555	NA	29.0508
S_38	3	19.0029	40.6271	NA	29.0901
S_38	4	18.6014	41.7249	NA	28.9149
S_39	1	19.2996	41.1528	37	25.8458
S_39	2	20.0769	39.7618	NA	26.0653
S_39	3	19.5729	39.0194	NA	25.6507
S_39	4	20.3935	40.2941	NA	26.6792
S_40	1	21.2288	39.8	53	22.3583
S_40	2	21.3894	41.7432	NA	21.3834
S_40	3	20.1056	39.7673	NA	21.7924
S_40	4	19.1392	38.0116	NA	21.7736
S_41	1	18.468	40.4288	26	28.6147
S_41	2	19.5562	42.099	NA	28.3119
S_41	3	17.8213	40.0902	NA	28.5194
S_41	4	18.6003	41.0849	NA	29.0736
S_42	1	21.2928	39.633	51	30.6181
S_42	2	19.8445	38.8588	NA	31.0314
S_42	3	19.6576	39.9219	NA	31.0572
S_42	4	20.5499	39.606	NA	30.5862
S_43	1	20.185	41.0842	31	24.9852
S_43	2	21.2768	39.6057	NA	24.587
S_43	3	18.3022	39.3573	NA	23.4291
S_43	4	22.3321	41.246	NA	24.9111
S_44	1	21.7624	41.3757	41	21.4053
S_44	2	20.6591	40.4954	NA	22.5802
S_44	3	20.218	40.2963	NA	22.4818
S_44	4	20.5396	41.1723	NA	21.126
S_45	1	22.2976	39.9379	40	25.9808
S_45	2	19.9698	40.2629	NA	26.3332
S_45	3	20.2612	38.582	NA	25.4256
S_45	4	20.0188	39.9223	NA	26.1514
S_46	1	19.0145	39.5142	25	19.3686
S_46	2	20.8073	39.5591	NA	20.6595
S_46	3	18.4199	38.4075	NA	20.8987
S_46	4	21.2761	40.8345	NA	20.2981
S_47	1	20.5888	41.4691	29	29.4789
S_47	2	20.4024	39.7108	NA	30.4887
S_47	3	21.1615	40.6906	NA	30.5878
S_47	4	18.7015	40.6759	NA	29.8278
S_48	1	19.4979	39.6622	55	20.8734
S_48	2	22.3548	40.6365	NA	21.5599
S_48	3	22.0942	40.21	NA	21.6398
S_48	4	20.7556	40.0129	NA	20.7784
S_49	1	20.3774	39.8409	52	24.3654
S_49	2	20.6809	39.4809	NA	24.9358
S_49	3	18.8551	39.8258	NA	24.4807
S_49	4	18.8543	38.4074	NA	24.6791
S_50	1	20.0008	40.2909	28	25.0146
S_50	2	20.5559	38.6496	NA	24.7836
S_50	3	20.2308	37.8708	NA	25.8727
S_50	4	19.8448	37.7694	NA	25.4037
S_51	1	19.0968	39.439	32	24.734
S_51	2	19.6018	40.7184	NA	24.6067
S_51	3	20.4365	41.4169	NA	24.8819
S_51	4	19.3265	39.3207	NA	24.2907
S_52	1	19.9112	39.5095	33	28.0004
S_52	2	19.0696	39.4837	NA	28.066
S_52	3	18.7247	38.7787	NA	27.7965
S_52	4	20.1771	39.2793	NA	28.179
S_53	1	22.1378	40.6656	40	22.3025
S_53	2	18.7002	39.7761	NA	22.5701
S_53	3	20.4844	40.2926	NA	23.7576
S_53	4	22.1023	40.5374	NA	23.3148
S_54	1	23.5815	40.9435	58	27.1071
S_54	2	22.263	40.6548	NA	27.3656
S_54	3	19.6578	39.1891	NA	27.0872
S_54	4	22.1682	40.0182	NA	27.6901
S_55	1	19.7143	39.8461	48	24.9376
S_55	2	22.649	41.9763	NA	25.3387
S_55	3	22.3919	41.6142	NA	25.1443
S_55	4	19.5406	39.3764	NA	24.4667
S_56	1	20.5904	41.4057	51	25.8672
S_56	2	20.5074	40.7022	NA	26.4554
S_56	3	22.3002	40.0457	NA	26.6547
S_56	4	22.9289	39.5607	NA	25.3059
S_57	1	19.1762	41.6951	43	25.0607
S_57	2	19.0491	39.1573	NA	23.9509
S_57	3	19.3824	38.4744	NA	25.0715
S_57	4	20.162	40.3576	NA	23.6431
S_58	1	19.4237	40.3886	34	33.3694
S_58	2	19.755	39.8555	NA	32.64
S_58	3	20.2335	39.7166	NA	33.7655
S_58	4	19.5801	40.2329	NA	33.9419
S_59	1	18.9295	39.193	44	27.4522
S_59	2	20.4581	41.2351	NA	26.5404
S_59	3	19.4194	40.9943	NA	27.4488
S_59	4	21.2252	40.7057	NA	28.5684
S_60	1	20.5357	40.8833	39	31.9087
S_60	2	22.7588	42.3738	NA	31.9644
S_60	3	21.7423	41.643	NA	32.4992
S_60	4	20.6847	42.2766	NA	33.0941
S_61	1	19.2535	40.8173	42	19.6594
S_61	2	17.7685	39.2853	NA	19.0661
S_61	3	19.0271	41.4456	NA	20.0169
S_61	4	18.1371	40.6025	NA	20.1769
S_62	1	20.1952	40.9455	41	26.7214
S_62	2	19.6623	40.1097	NA	26.2409
S_62	3	21.0342	40.7322	NA	26.3165
S_62	4	20.8625	41.7291	NA	25.3348
S_63	1	20.6371	39.1966	44	22.9201
S_63	2	23.0425	41.3045	NA	22.9359
S_63	3	21.4976	39.5803	NA	22.9616
S_63	4	19.3173	38.9681	NA	22.4323
S_64	1	18.4307	38.3369	31	24.8177
S_64	2	19.3484	39.4375	NA	25.1126
S_64	3	18.9363	39.5233	NA	25.621
S_64	4	20.0817	40.1515	NA	24.9801
S_65	1	19.1675	39.6048	37	23.1529
S_65	2	19.2231	39.8528	NA	23.0427
S_65	3	18.8573	40.5453	NA	23.4275
S_65	4	19.7058	40.4705	NA	22.8909
S_66	1	19.2464	39.8547	31	27.6783
S_66	2	19.6394	41.4157	NA	27.2219
S_66	3	20.6777	42.2025	NA	27.4502
S_66	4	19.6907	42.2489	NA	27.2374
S_67	1	19.0561	39.1109	39	24.1717
S_67	2	19.864	39.6392	NA	23.238
S_67	3	21.5684	42.3619	NA	23.4785
S_67	4	17.7999	38.9961	NA	23.0786
S_68	1	21.1597	40.7998	54	27.7604
S_68	2	23.8193	43.7418	NA	26.571
S_68	3	20.5485	40.2938	NA	27.5206
S_68	4	19.3368	40.4458	NA	26.105
S_69	1	16.3176	40.1139	23	23.8576
S_69	2	16.9367	39.4797	NA	23.9788
S_69	3	19.7124	42.017	NA	24.4423
S_69	4	18.6691	41.5634	NA	23.9314
S_70	1	20.1775	41.7843	43	22.0684
S_70	2	22.501	40.5541	NA	22.8907
S_70	3	21.4573	40.2378	NA	21.6973
S_70	4	19.4908	40.0391	NA	23.1631
S_71	1	22.0628	42.0175	49	25.1943
S_71	2	17.7658	39.7319	NA	25.0527
S_71	3	19.7071	40.1935	NA	25.5162
S_71	4	19.532	39.1843	NA	24.8793
S_72	1	19.91	40.2159	45	25.0998
S_72	2	18.574	41.9948	NA	25.0227
S_72	3	17.5497	40.3525	NA	25.8166
S_72	4	18.6022	40.9439	NA	25.6336
S_73	1	18.7177	39.9526	33	28.0596
S_73	2	18.5802	38.5597	NA	27.6587
S_73	3	18.9882	39.5305	NA	28.2594
S_73	4	20.2177	38.9253	NA	27.1388
S_74	1	20.3604	38.6725	39	24.685
S_74	2	20.5691	39.5594	NA	24.9468
S_74	3	20.8128	39.2294	NA	23.1206
S_74	4	20.5499	38.5193	NA	23.4498
S_75	1	21.8533	39.9352	41	28.0999
S_75	2	19.6629	38.8254	NA	28.7459
S_75	3	19.9834	39.436	NA	28.954
S_75	4	20.4493	40.2944	NA	28.9164
S_76	1	21.5267	41.0966	43	22.3075
S_76	2	21.1298	39.9729	NA	22.6326
S_76	3	21.9489	40.4288	NA	21.7284
S_76	4	20.647	41.5979	NA	23.0184
S_77	1	21.5148	41.6896	46	23.2624
S_77	2	23.4354	41.4366	NA	23.7642
S_77	3	20.7856	39.9106	NA	23.1858
S_77	4	21.2145	40.7339	NA	23.051
S_78	1	18.3567	38.2969	29	22.3338
S_78	2	18.244	39.0297	NA	21.3077
S_78	3	17.4823	37.9993	NA	21.7101
S_78	4	17.4453	40.0366	NA	20.9343
S_79	1	21.0256	41.0589	32	28.8089
S_79	2	20.1116	40.2807	NA	29.9064
S_79	3	20.4226	39.1262	NA	28.7723
S_79	4	19.9818	38.6207	NA	29.2348
S_80	1	19.2141	40.0411	27	25.761
S_80	2	18.8619	39.384	NA	26.4205
S_80	3	19.226	41.0399	NA	25.7012
S_80	4	19.8661	39.9686	NA	26.5435
